# Supplementary material for: Mediastinal large B cell lymphoma and surrounding gray areas: a report of the lymphoma workshop of the 20th meeting of the European Association for Haematopathology
Source: Virchows Arch. 2023 Aug 2;483(6):733–49. doi: 10.1007/s00428-023-03550-5 (PMC10700426; doi:10.1007/s00428-023-03550-5)
Supplement: Supplementary file 6 — Supplementary file6 (XLSX 13 KB) [file 428_2023_3550_MOESM6_ESM.xlsx]

## Sheet: Sheet1
Supplementary Table 3. 2021 European Association for Haematopathology Lymphoma Workshop Session 3 Final Panel Diagnoses
Case No.	Submitted Diagnosis	Panel Diagnosis	Panel Descriptive Diagnosis
135	B-cell lymphoma, unclassifiable, with features intermediate between DLBCL and CHL	EBV-positive diffuse large B-cell lymphoma, NOS	EBV-positive diffuse large B-cell lymphoma, NOS, T-cell/histiocyte-rich large B-cell lymphoma-like
162	Large B-cell lymphoma, favor primary mediastinal (thymic) large B-cell lymphoma	Primary mediastinal (thymic) large B-cell lymphoma	Primary mediastinal (thymic) large B-cell lymphoma
165	B-cell lymphoma, unclassifiable, with features intermediate between DLBCL and CHL	Mediastinal gray zone lymphoma (MGZL)	Mediastinal gray zone lymphoma (MGZL)
169	B-cell lymphoma, unclassifiable, with features intermediate between DLBCL and CHL, and primary mediastinal (thymic) large B-cell lymphoma	Primary mediastinal (thymic) large B-cell lymphoma	Primary mediastinal (thymic) large B-cell lymphoma
189	B-cell lymphoma, unclassifiable, with features intermediate between DLBCL and CHL with relapse as CHL	Composite lymphoma: Mediastinal gray zone lymphoma (MGZL) at onset with relapse as classic Hodgkin lymphoma	Composite lymphoma: Mediastinal gray zone lymphoma (MGZL) at onset with relapse as classic Hodgkin lymphoma
193	Large B-cell lymphoma transformation of follicular lymphoma with a PMBL-like gene expression pattern	Follicular lymphoma and diffuse large B-cell lymphoma, NOS, with a PMBL-like gene expression profile	Transformation of follicular lymphoma to a large B-cell lymphoma with a PMBL-like gene expression profile
196	Primary mediastinal (thymic) large B-cell lymphoma and classic Hodgkin lymphoma: composite or sequential	Composite lymphoma: primary mediastinal (thymic) large B-cell lymphoma and classic Hodgkin lymphoma	Composite lymphoma: primary mediastinal (thymic) large B-cell lymphoma and classic Hodgkin lymphoma
210	EBV-positive lymphoproliferation with features intermediate between CHL and EBV-positive DLBCL, NOS, favor DLBCL	EBV-positive diffuse large B-cell lymphoma, NOS	EBV-positive diffuse large B-cell lymphoma, NOS with GZL-like features
231	Primary mediastinal (thymic) large B-cell lymphoma	Primary mediastinal (thymic) large B-cell lymphoma	Primary mediastinal (thymic) large B-cell lymphoma
232	Primary mediastinal (thymic) large B-cell lymphoma, recurring as nodular sclerosis CHL, with clonally related IGH gene rearrangements	Composite lymphoma: primary mediastinal (thymic) large B-cell lymphoma with relapse as nodular sclerosis CHL	Composite lymphoma: Primary mediastinal (thymic) large B-cell lymphoma with relapse as nodular sclerosis CHL, likely clonally related
251	DLBCL, of germinal center origin, with expression of CD30 and CD23: quid PMBL in a non-mediastinal localization?	Diffuse large B-cell lymphoma, NOS	Diffuse large B-cell lymphoma, NOS
256	Primary mediastinal (thymic) large B-cell lymphoma	Primary mediastinal (thymic) large B-cell lymphoma	Primary mediastinal (thymic) large B-cell lymphoma
264	DLBCL, NOS	Favor primary mediastinal (thymic) large B-cell lymphoma with unusual plasmacytoid features	Diffuse large B-cell lymphoma, NOS with plasmacytoid features and PMBL-like gene expression profile versus primary mediastinal (thymic) large B-cell lymphoma with unusual plasmacytoid features: favor primary mediastinal (thymic) large B-cell lymphoma with plasmacytoid features
298	Primary mediastinal (thymic) large B-cell lymphoma	Primary mediastinal (thymic) large B-cell lymphoma	Primary mediastinal (thymic) large B-cell lymphoma
299	Primary mediastinal (thymic) large B-cell lymphoma	Primary mediastinal (thymic) large B-cell lymphoma	Primary mediastinal (thymic) large B-cell lymphoma
317	B-cell lymphoma, unclassifiable, with features intermediate between DLBCL and CHL	Mediastinal gray zone lymphoma (MGZL)	Mediastinal gray zone lymphoma (MGZL)
320	B-cell lymphoma, unclassifiable, with features intermediate between DLBCL and CHL, EBV-positive	EBV-positive diffuse large B-cell lymphoma, NOS	EBV-positive diffuse large B-cell lymphoma, NOS with GZL-like features
327	B-cell lymphoma, unclassifiable, with features intermediate between DLBCL and CHL	Mediastinal gray zone lymphoma (MGZL)	Mediastinal gray zone lymphoma (MGZL)
332	B-cell lymphoma, unclassifiable, with features intermediate between DLBCL and CHL	Diffuse large B-cell lymphoma, NOS	Diffuse large B-cell lymphoma, NOS with GZL-like features
340	B-cell lymphoma, unclassifiable, with features intermediate between DLBCL and CHL, and nodular sclerosis CHL	Nodular sclerosis CHL and follicular lymphoma, with relapses as CHL	Nodular sclerosis CHL and follicular lymphoma, with relapses as CHL with syncytial areas, likely follicular lymphoma-related
352	B-cell lymphoma, unclassifiable, with features intermediate between DLBCL and CHL	Diffuse large B-cell lymphoma, NOS	Diffuse large B-cell lymphoma, NOS with GZL-like features
365	Primary mediastinal (thymic) large B-cell lymphoma	Primary mediastinal (thymic) large B-cell lymphoma	Primary mediastinal (thymic) large B-cell lymphoma
368	B-cell lymphoma, unclassifiable, with features intermediate between DLBCL and CHL	Mediastinal gray zone lymphoma (MGZL)	Mediastinal gray zone lymphoma (MGZL)
372	B-cell lymphoma, unclassifiable, with features intermediate between DLBCL and CHL	Mediastinal gray zone lymphoma (MGZL)	Mediastinal gray zone lymphoma (MGZL)
381	Classic Hodgkin lymphoma and diffuse large B-cell lymphoma	Primary splenic large B-cell lymphoma with diffuse and micronodular T-cell/histiocyte-rich large B-cell lymphoma areas	Primary splenic large B-cell lymphoma with diffuse and micronodular T-cell/histiocyte-rich large B-cell lymphoma areas
390	B-cell lymphoma, unclassifiable, with features intermediate between DLBCL and CHL	Diffuse large B-cell lymphoma, NOS	Diffuse large B-cell lymphoma, NOS, with some features of T-cell/histiocyte-rich large B-cell lymphoma
436	B-cell lymphoma, unclassifiable, with features intermediate between DLBCL and CHL	Mediastinal gray zone lymphoma (MGZL)	Mediastinal gray zone lymphoma (MGZL)
452	EBV-positive mediastinal B-cell lymphoma, favor primary mediastinal (thymic) large B-cell lymphoma	Primary mediastinal (thymic) large B-cell lymphoma, EBV-positive	Primary mediastinal (thymic) large B-cell lymphoma, EBV-positive
460	B-cell lymphoma, unclassifiable, with features intermediate between DLBCL and CHL	Mediastinal gray zone lymphoma (MGZL)	Mediastinal gray zone lymphoma (MGZL)
479	B-cell lymphoma, unclassifiable, with features intermediate between DLBCL and CHL	Mediastinal gray zone lymphoma (MGZL)	Mediastinal gray zone lymphoma (MGZL)
481	B-cell lymphoma, unclassifiable, with features intermediate between DLBCL and CHL	Mediastinal gray zone lymphoma (MGZL)	Mediastinal gray zone lymphoma (MGZL)
489	Primary mediastinal (thymic) large B-cell lymphoma	Primary mediastinal (thymic) large B-cell lymphoma	Primary mediastinal (thymic) large B-cell lymphoma
490	B-cell lymphoma, unclassifiable, with features intermediate between DLBCL and CHL arising from follicular lymphoma with HRS-like cells	B-cell lymphoma with features of mediastinal gray zone lymphoma (MGZL) and IGH::BCL2 fusion	B-cell lymphoma with features of mediastinal gray zone lymphoma (MGZL) and IGH::BCL2 fusion, clonally related to sequential follicular lymphoma
519	B-cell lymphoma, unclassifiable, with features intermediate between DLBCL and CHL, and concurrent T-cell lymphoproliferative disorder	B-cell lymphoma with GZL-like features, EBV negative, and concurrent T-cell lymphoproliferative disorder	B-cell lymphoma with GZL-like features, EBV negative, and concurrent T-cell lymphoproliferative disorder
527	Mediastinal gray zone lymphoma with features intermediate between primary mediastinal B-cell lymphoma and CHL	Primary mediastinal (thymic) large B-cell lymphoma with relapse (CD20 negative)	Primary mediastinal (thymic) large B-cell lymphoma with relapse (CD20 negative)
530	B-cell lymphoma, unclassifiable, with features intermediate between DLBCL and CHL	Mediastinal gray zone lymphoma (MGZL)	Mediastinal gray zone lymphoma (MGZL)
535	Primary mediastinal (thymic) large B-cell lymphoma	Primary mediastinal (thymic) large B-cell lymphoma	Primary mediastinal (thymic) large B-cell lymphoma
547	Primary mediastinal (thymic) large B-cell lymphoma relapsed with gray zone lymphoma	Primary mediastinal (thymic) large B-cell lymphoma with progression to CD30-positive large cell lymphoma	Primary mediastinal (thymic) large B-cell lymphoma with progression to CD30-positive large cell lymphoma, likely clonally related
555	EBV-positive malignant lymphoma consistent with CHL, nodular sclerosis subtype, and some features suggestive of a GZL component	Iatrogenic immunodeficiency-associated lymphoproliferative disorder, EBV-positive, with prevalent CHL-like features and minor LBCL-like features	Iatrogenic immunodeficiency-associated lymphoproliferative disorder, EBV-positive, with prevalent CHL-like features and minor LBCL-like features
565	B-cell lymphoma, unclassifiable, with features intermediate between DLBCL and CHL	Mediastinal gray zone lymphoma (MGZL)	Mediastinal gray zone lymphoma (MGZL)
577	EBV-positive diffuse large B-cell lymphoma of the mediastinum	Favor primary mediastinal (thymic) large B-cell lymphoma, EBV-positive	Primary mediastinal (thymic) large B-cell lymphoma, EBV-positive versus mediastinal gray zone lymphoma (MGZL), EBV-positive: favor primary mediastinal (thymic) large B-cell lymphoma, EBV-positive
586	Primary mediastinal (thymic) large B-cell lymphoma	Primary mediastinal (thymic) large B-cell lymphoma	Primary mediastinal (thymic) large B-cell lymphoma
610	EBV-positive malignancy favor gray zone lymphoma	EBV-positive diffuse large B-cell lymphoma, NOS	EBV-positive diffuse large B-cell lymphoma, NOS with GZL-like features
652	Primary mediastinal large B-cell lymphoma with relapse as B-cell lymphoma, unclassifiable with features intermediate between DLBCL and CHL	Composite lymphoma: primary mediastinal (thymic) large B-cell lymphoma and classic Hodgkin lymphoma	Composite lymphoma: primary mediastinal (thymic) large B-cell lymphoma and classic Hodgkin lymphoma, likely clonally related
654	Aggressive B-cell lymphoma, best classified as B-cell lymphoma, unclassifiable, with features intermediate between DLBCL and CHL	Favor mediastinal gray zone lymphoma (MGZL), EBV-positive	Mediastinal gray zone lymphoma (MGZL), EBV-positive versus EBV-positive diffuse large B-cell lymphoma, NOS with GZL-like features: favor mediastinal gray zone lymphoma (MGZL), EBV-positive
701	B-cell lymphoma, unclassifiable, with features intermediate between DLBCL and CHL	Favor mediastinal gray zone lymphoma (MGZL)	Mediastinal gray zone lymphoma (MGZL) versus classic Hodgkin lymphoma with full B-cell phenotype: favor mediastinal gray zone lymphoma (MGZL)
731	B-cell lymphoma, unclassifiable, with features intermediate between DLBCL and CHL	Classic Hodgkin lymphoma	Classic Hodgkin lymphoma
750	B-cell lymphoma, unclassifiable, with features intermediate between DLBCL and CHL	Diffuse large B-cell lymphoma, NOS with GZL-like features, and in situ follicular neoplasia	Diffuse large B-cell lymphoma, NOS with GZL-like features, possibly arising as transformation of follicular lymphoma, and in situ follicular neoplasia
751	B-cell lymphoma, unclassifiable, with features intermediate between DLBCL and CHL	Favor mediastinal gray zone lymphoma (MGZL)	Mediastinal gray zone lymphoma (MGZL) versus syncytial classic Hodgkin lymphoma: favor mediastinal gray zone lymphoma (MGZL)
760	Composite primary mediastinal large B-cell lymphoma and nodular sclerosis CHL arising from the same progenitor	Composite lymphoma: primary mediastinal (thymic) large B-cell lymphoma and EBV-positive nodular sclerosis CHL	Composite lymphoma: primary mediastinal (thymic) large B-cell lymphoma and EBV-positive nodular sclerosis CHL, likely clonally related
761	B-cell lymphoma, unclassifiable, with features intermediate between DLBCL and CHL	Mediastinal gray zone lymphoma (MGZL)	Mediastinal gray zone lymphoma (MGZL)
774	B-cell lymphoma, unclassifiable, with features intermediate between DLBCL and CHL	Favor B-cell lymphoma with GZL-like features, extrathymic	B-cell lymphoma with GZL-like features, extrathymic, borderline with syncytial classic Hodgkin lymphoma
792	B-cell lymphoma, unclassifiable, with features intermediate between DLBCL and CHL	Classic Hodgkin lymphoma, syncytial	Classic Hodgkin lymphoma, syncytial
811	Gray zone case of a composite Hodgkin lymphoma and EBV-related large B-cell lymphoma arising from different clones	Composite lymphoma: classic Hodgkin lymphoma and EBV-positive diffuse large B-cell lymphoma, NOS	Composite lymphoma: classic Hodgkin lymphoma and EBV-positive diffuse large B-cell lymphoma, NOS, not clonally related
